# Supplementary material for: Observational, prospective, multicentre study to evaluate the effects of counselling on the choice of combined hormonal contraceptives in Italy—the ECOS (Educational COunselling effectS) study
Source: BMC Womens Health. 2015 Sep 2;15:69. doi: 10.1186/s12905-015-0226-x (PMC4557636; doi:10.1186/s12905-015-0226-x)
Supplement: Additional file 1: — Partecipating centers. The file includes the complete list of the participating centers, together with the name of the principal investigator. (XLS 100 kb) [file 12905_2015_226_MOESM1_ESM.xls]

## Sheet: 06.07.2009
	STUDIO ECOS - LISTA CENTRI
	Principal Investigator	City	Center	Ethic Committee
	Prof. Gian Franco Scarselli (Centro Coordinatore)	Firenze	Azienda Ospedaliero Universitaria Careggi Divisione Clinica Ostetrica Via delle Oblate 1 50141 FIRENZE	Comitato Etico Locale L. go Palagi, 1 c/o C.T.O. 50139 FIRENZE Tel. 055-7947396 Fax 055-7949624 E-mail petillis@aou-careggi.toscana.it
	Prof. Carlo Bastianelli	Roma	Policlinico Umberto I Dipartimento di Ginecologia e Ostetricia V.le Regina Elena, 324 00161 ROMA	Comitato Etico Azienda Policlinico Umberto I Viale del Policlinico 155 00161 ROMA Tel. 06-4453395 Fax 06-4455345 E-mail: comitato.etico@policlinicoumberto1.it
	Dott. ssa Rosa Papa	Napoli	P.O. San Giovanni Bosco ASL Napoli 1 Via Filippo Maria Briganti 255 80144 NAPOLI	Comitato Etico ASL NA 1 P.O. San Giovanni Bosco Centro Direzionale Palazzo Esedra, Isola F9 80143 NAPOLI Tel. 081-2273246 - 2544515 Fax 081-2544495 E-mail comit.etico.aslna1@libero.it
	Prof. Pasquale Scagliola	Brescia	Azienda Ospedaliera Spedali Civili di Brescia Clinica Universitaria P. le Spedali Civili, 1 25123 BRESCIA	Comitato Etico A.O. Spedali Civili di Brescia P.le Spedali Civili 1 25124 BRESCIA Tel. 030-3996851 - 3996507 Fax 030-3996125 E-mail comitato.etico@spedalicivili.brescia.it
	Prof. Diego Marchesoni	Udine	Clinica di Ginecologia e Ostetricia Università degli Studi di Udine P.le S.Maria della Misericordia 33100 UDINE	Comitato Etico A.O.U. Santa Maria della Misericordia Via Colugna 50 33100 UDINE Tel. 0432-552206 Fax 0432-554617 E-mail danielis.raffaella@aoud.sanita.fvg.it
	Dott. Pasquale Pirillo	Cosenza	Azienda Ospedaliera Annunziata U.O.C. Ginecologia Via Felice Migliori 1 87100 COSENZA	Comitato Etico dell'Azienda Ospedaliera di Cosenza Via San Martino s.n.c. 87100 COSENZA Tel. 0984-681329 - 681960 Fax 0984-681949 E-mail comitato.etico@aziendaospedalieracs.it
	Prof. Sergio Schettini	Potenza	Azienda Ospedaliera Regionale San Carlo U.O. di Ostetricia e Ginecologia I e II Via Potito Petrone s.n.c. 85100 POTENZA	Comitato Etico A.O. Ospedale San Carlo di Potenza Via Potito Petrone s.n.c. 85100 POTENZA Tel. 0971-612576 Fax 0971-612576 E-mail mario.greco@ospedalesancarlo.it pietro.liguori@ospedalesancarlo.it
	Dott. ssa Rossella Nappi	Pavia	Fondazione Salvatore Maugeri I.R.C.C.S. Servizio di Endocrinologia Ginecologica Via S. Maugeri 27100 PAVIA	Comitato Etico Centrale dell'IRCCS Fondaz. Salvatore Maugeri di Pavia Via Salvatore Maugeri 4 C.A.P. 27100 Città PAVIA Tel. 0382-592754 - 592533 Fax 0382-592571 - 527395 E-mail sbisio@fsm.it; paola.biscaldi@fsm.it; pbiscaldi@fsm.it
	Dott. ssa Fedela Corda	Cagliari	Centro Donna c/o Ospedale Binaghi Via Is. Guadazzonis 09126 CAGLIARI	Comitato Etico della ASL di Cagliari Via Logudoro 17 09127 CAGLIARI Tel. 070-6093632 Fax 070-6402497 E-mail com.etico@tiscali.it
	Dott. ssa Giovanna Pastore	Torino	Consultorio ASL 3 P.zza Eugenio Montale 10 10151 TORINO	Comitato Etico della ASL TO/2 di Torino C. so Svizzera 185 BIS 10149 TORINO Tel. 011-4395251 - 395252 Fax 011-4395282 E-mail comitato.etico@aslto2nord.it
	Dott. Paolo Cristiani	S. Lazzaro di Savena (BO)	AUSL di Bologna Distretto di S. Lazzaro di Savena Via Repubblica 11 40068 S. LAZZARO DI SAVENA (BO)	Comitato Etico AUSL di Bologna Via Gramsci 12 40121 BOLOGNA Tel. 051-6079913 Fax 051-6079628 E-mail l.alberghini@ausl.bologna.it
	Dott. Giuseppe Affronti	Perugia	Azienda Ospedaliera di Perugia S.C. di Ostetricia e Ginecologia Ospedaliera Str. S Andrea delle Fratte 1 06132 PERUGIA	Comitato Etico Aziende Sanitarie Umbria Via della Rivoluzione 16 06070 ELLERA DI CORCIANO (PG) Tel. 075-5170199 Fax 075-5182497 E-mail segreteria@ceasumbria.it
	Prof.Secondo Guaschino	Trieste	Clinica Universitaria Burlo Garofolo Trieste	Comitato Indipendente per la Bioetica IRCCS Burlo Garofolo di Trieste V. dell'Istria, 65 34137 Trieste ref. Contratto: Dott. ssa Gombach comitato.bioetica@burlo.trieste.it tel. 040/3785340
	Prof. Luigi Venturini	Genova	Clinica Ostetrica dell'azienda ospedaliero universitaria S. Martino l.go Rosanna Benzi,10 16132 Genova	Comitato Etico dell'A.O.U. San Martino di Genova L. go R. Benzi, 10 16132 Genova Ref.Contratto: Dott. Bonardi alessio.bonardi@hsanmartino.it tel. 010/5555276 .
	Prof. Bruno Engl	Brunico	Ospedale zonale di Brunico I-39031 Brunico, Via Ospedale, 11	Comitato Etico del Comprensorio Sanitario di Bolzano V. L. Böhler, 5 39100 Bolzano Dott.ssa Maria Vittoria Habicher Tel. 0471 418145 E-mail: maria.habicher@provincia.bz.it
	Prof. Salvatore Dessole	Sassari	A.O.U di sassari Macrostruttura materno Infentile Clinica Ostetrico-Ginecologica, via Michele Coppino, 26 - 07100 Sassari (SS)	Comitato di Bioetica della ASL di Sassari V. Monte Grappa, 28 07100 Sassari Dott. Gianni Pes (Direzione Generale) tel. 079/2830632 gianni.pes@aousassari.it
